# Supplementary material for: Adherence to Hydroxyurea and Patients’ Perceptions of Sickle Cell Disease and Hydroxyurea: A Cross-Sectional Study
Source: Medicina (Kaunas). 2024 Jan 10;60(1):124. doi: 10.3390/medicina60010124 (PMC10819561; doi:10.3390/medicina60010124)
Supplement: Supplementary file 1 [file medicina-60-00124-s001.zip]

Archive with 1 entries (1 files):
- medicina-2702547-supplementary.pdf
